# Supplementary material for: Comparison of four DNA extraction and three preservation protocols for the molecular detection and quantification of soil-transmitted helminths in stool
Source: PLoS Negl Trop Dis. 2019 Oct 28;13(10):e0007778. doi: 10.1371/journal.pntd.0007778 (PMC6837582; doi:10.1371/journal.pntd.0007778)
Supplement: S2 File — The raw data of the DNA and preservation experiment can be found in the worksheets ‘DNA extraction’ and ‘Preservation’, respectively. The worksheet ‘Legend’ explains the headers (variables) in across both data sets. (XLSX) [file pntd.0007778.s002.xlsx]

## Sheet: DNA extraction
SubjectID	FEC_Hk	DNA_Na_SK	DNA_Na_SK_B	DNA_Na_TK	DNA_Na_TK_B	FEC_Tt	DNA_Tt_SK	DNA_Tt_SK_B	DNA_Tt_TK	DNA_Tt_TK_B
1	400	0	0	0	0	2150	6.43186	159.331	19.8404	1245.27
6	0	0	150.131	0	0	4450	20.8056	105.325	12.592	2888.68
7	0	0	0	0	0	0	1.67809	19.7062	0.115007	197.974
12	450	0	0	0	74.0773	0	19.3091	6.43186	93.8489	54.9049
13	0	0	0	0	0	1700	10.4131	7.16951	101.811	1760.21
14	0	0	0	0	0	250	0	24.4855	31.4739	795.713
15	0	0	0	0	0	1250	1.05783	76.0449	0.452931	420.467
16	0	0	0	0	473.968	1250	84.7663	78.6693	574.509	801.131
18	0	497.511	890.122	29196.4	83079.3	0	0	1.16325	0	0
20	650	6.25081	196.685	7409.78	42144.2	300	24.8201	85.3435	74.5125	2988.38
22	0	0	0	0	0	0	0	4.10989	10.484	125.647
23	0	0	6.69905	0	0	0	1.98835	9.86284	6.93033	1228.48
30	0	0	0	0	0	200	4.9699	4.36871	0.257884	281.744
36	0	0	0	0	0	1100	7.46744	29.409	38.5801	4520.71
38	500	0	0	0	0	4300	65.945	478.328	314.057	19314.3
40	0	0	0	0	0	250	0	1.60025	5.65382	392.881
42	0	0	0	0	0	50	0.929868	0	0	229.849
43	0	0	0	0	2.24283	0	0	0	0	0
44	0	0	0	0	0	0	46.9708	31.4739	65.499	812.078
48	300	0	0	0	0	150	14.6195	28.2357	126.503	329.335
50	0	0	0	0	0	100	0.0453915	6.83691	13.3851	207.604
54	0	0	0	0	0	0	0.0641616	0	0	50.6111
55	0	0	0	0	0	50	0	4.77161	0.874778	130.869
58	0	0	155.421	12806	7409.78	0	4.93629	18.92	134.47	48.2632
60	0	0	0	0	0	1050	4.33917	33.6838	7.51829	774.405
61	500	1570.65	312.814	9120.87	78059.1	0	0.911129	0	6.43186	5.84894
64	0	0	0	3.23746	0	150	0	25.8515	73.0109	505.013
65	0	81.056	0	544.381	146.029	1400	10.8458	68.2208	31.2611	790.332
68	0	0	0	0	2029.39	100	17.4404	5.73108	27.855	42.425
69	200	0	0	12.4941	5.99639	0	8.32387	11.6863	14.3249	204.806
81	350	980.747	1267.19	7565.34	100858	0	0	0	0	0.00741493
82	200	0	111.465	1637.29	2159.91	0	7.99176	68.2208	19.8404	432.036
83	200	0	713.186	45.3042	14810.7	0	0	0	0	15.7525
84	200	0	5277.5	11866.7	18357.5	1900	17.7991	753.668	3.21911	1132.41
86	900	0	2205.25	44545.1	152816	0	4.02706	137.235	0.981743	1485.55
87	750	0	4170.29	0	100161	0	0	43.8892	41.8531	0
88	450	0	2251.55	57158	37463.4	250	0	0	1.68952	163.715

## Sheet: Preservation
SubjectID	Time	FEC_Hk	DNA_Na_eth	DNA_Na_pd	DNA_Na_rna	FEC_Al	DNA_Al_eth	DNA_Al_pd	DNA_Al_rna	FEC_Tt	DNA_Tt_eth	DNA_Tt_pd	DNA_Tt_rna
1	65	0	0	0	0	42864	51349.3	9116.69	56525	384	1975.44	518.909	1465.52
2	65	0	0	0	0	6552	3620.96	2065.41	13386.2	0	16.7445	0	67.7595
3	65	0	0	0	0	0	0	0	0	1608	11299.5	2626.88	3973.86
4	65	0	0	0	0	0	0	0	0	2952	12175.3	6303.95	9536.4
5	65	96	11072.7	12284.8	6725.08	3912	12711.7	1654.87	0	0	103.202	14.8192	236.173
6	65	0	0	0	0	54552	105129	33209	40839.8	12120	96457.4	21676	27674.2
7	65	0	0	0	0	27336	131209	13485.5	76519.6	2160	44501	3091.51	12175.3
8	65	0	0	0	0	7728	0	876.731	15177.4	240	0	132.657	1397.54
9	65	0	0	0	0	2760	5395.87	1876.3	7413.27	1152	20391.8	7171.46	10922.6
10	65	0	0	0	0	3000	10110	1904.22	7413.27	48	12092.9	875.015	3516.94
11	65	48	25774.6	9248.08	6962.03	936	8657.26	1335.76	6936.45	0	86.5096	2.92736	21.8177
12	65	0	0	0	0	480	4105.45	1717.13	2540	0	0	0	0
13	65	0	0	0	0	0	16.4779	0	0	120	893.011	0	362.157
14	65	0	0	0	0	24000	135144	12071.1	87401.5	0	0	0	0
15	65	504	65196.3	10548.7	34001.6	0	0	0	0	72	968.772	303.58	119.008
16	65	288	29603.7	11305.1	3580.94	0	778.998	279.003	702.462	240	623.25	118.203	213.317
17	65	1776	124148	50110.7	62542.7	1080	3123.64	503.8	11547.7	168	6610.63	713.844	4937.63
18	65	0	0	0	0	2136	3463.97	826.421	896.377	192	4138.99	1072.57	5213.09
19	65	0	0	0	0	2880	12250.7	986.725	6117.86	120	1896.63	367.105	738.48
20	65	0	0	0	0	0	0	0	0	504	3008.72	324.895	437.94
1	245	0	0	0	0	42864	117447	30617.3	121866	384	2811.33	1495.66	2016.07
2	245	0	0	0	0	6552	12433.1	21958.5	31535.5	0	55.2787	0	65.499
3	245	0	0	0	0	0	0	0	0	1608	6792.52	3008.72	5429.72
4	245	0	0	0	0	0	0	0	0	2952	20117	4740.63	10345.4
5	245	96	8107.85	26134.1	796.757	3912	10568.2	2429.88	8530.3	0	30.4239	0	87.6917
6	245	0	0	0	0	54552	71597.8	33455.3	201389	12120	64633.6	14328.8	70594.4
7	245	0	0	0	0	27336	116583	32481.2	208966	2160	24162	5177.83	19445.8
8	245	0	0	0	0	7728	7922.88	3647.8	24713.4	240	828.779	364.622	880.973
9	245	0	0	0	0	2760	11806.5	5048.8	15632.5	1152	18047.2	8850.48	12425.7
10	245	0	0	0	0	3000	8593.54	5939.73	19083.1	48	4281.84	1220.17	5284.32
11	245	48	638.381	6541.34	9442.24	936	13092.9	5200.21	32722	0	47.2906	1.33234	75.5306
12	245	0	0	0	0	480	3674.85	2714.61	4228.57	0	0	0	0
13	245	0	0	0	0	0	0	0	0	120	354.858	50.2688	374.655
14	245	0	0	0	0	24000	69513.2	25454.5	148766	0	1.94828	0	0
15	245	504	14207.9	3387.94	10189.7	0	0	0	0	72	437.94	107.491	429.114
16	245	288	23719.1	12200	17732.7	0	1537.03	137.287	1078.19	240	680.728	211.874	281.744
17	245	1776	48071.1	15546.4	24217.1	1080	2394.25	1704.5	12341.5	168	4645.1	1102.09	2437.94
18	245	0	8.18911	0	0	2136	63616.5	3869.87	13787.7	192	6979.42	2043.62	5393
19	245	0	0	0	0	2880	6254.95	3647.8	11719.6	120	555.344	382.36	384.964
20	245	0	0	0	0	0	0	0	0	504	2792.32	748.571	1305.85
1	425	0	0	6.25081	0	42864	102068	48761.6	61764.3	384	1689.98	886.972	372.121
2	425	0	0	0	0	6552	8281.93	4485.99	9529.84	0	92.5838	1.14757	63.745
3	425	0	0	0	0	0	0	0	0	1608	3663.09	1796.41	3565
4	425	0	0	0	0	0	0	0	0	2952	4369.9	4055.58	5655.36
5	425	96	3139.43	6725.08	5936.89	3912	7413.27	2191.15	9390.09	0	322.698	0	88.2888
6	425	0	0	0	0	54552	29725.9	12900.8	104355	12120	22121.8	11376.5	34855.8
7	425	0	0	0	0	27336	56944.1	12341.5	57791.6	2160	10415.9	2988.38	8213.89
8	425	0	0	0	0	7728	5395.87	2837.63	5200.21	240	209.018	126.503	434.978
9	425	0	0	0	0	2760	5809.55	3055.18	12160.6	1152	6261.32	6390.09	15128.1
10	425	0	0	0	0	3000	4865.73	2080.73	13092.9	48	2143.03	658.019	3176.57
11	425	48	9312.35	3811.24	3580.94	936	12618.1	4485.99	6987.88	0	128.231	2.26197	41.0097
12	425	0	0	0	0	480	4974.76	1062.37	4829.92	0	0	0	0
13	425	0	0	0	0	0	0	0	0	120	65.499	52.0037	141.971
14	425	0	0	0	0	24000	87401.5	14627	96210.9	0	0	0	0
15	425	504	26682.7	5168.98	23719.1	0	0	0	0	72	167.082	134.47	570.624
16	425	288	15763.2	3435.19	2015.38	0	986.725	183.125	923.258	240	446.946	66.8461	95.779
17	425	1776	105137	21084.7	68910.4	1080	3674.85	394.812	1654.87	168	5850.53	685.364	2128.54
18	425	0	206.455	0	0	2136	27813.9	605.983	2879.86	192	4399.65	743.508	3738.42
19	425	0	0	0	0	2880	3146.8	1335.76	5557.68	120	1388.09	74.5125	182.491
20	425	0	0	0	0	0	0	0	3.08079	504	2522.08	462.371	640.398

## Sheet: Legend
Legend DNA extraction
SubjectID	unique subject identifier
FEC_Hk	fecal egg counts for hookworms based on McMaster (expressed as eggs per gram o stool
DNA_Na_SK	concentration of Necator DNA obtained by extacting samples using the stool kit (expressed as genome equivalents / ml)
DNA_Na_SK_B	concentration of Necator DNA obtained by extacting samples using the stool kit proceeded by a bead beating step (expressed as genome equivalents / ml)
DNA_Na_TK	concentration of Necator DNA obtained by extacting samples using the tissue kit (expressed as genome equivalents / ml)
DNA_Na_TK_B	concentration of Necator DNA obtained by extacting samples using the tissue kit proceeded by a bead beating step (expressed as genome equivalents / ml)
FEC_Tt	fecal egg counts for Trichuris based on McMaster (expressed as eggs per gram o stool
DNA_Tt_SK	concentration of Trichuris DNA obtained by extacting samples using the stool kit (expressed as genome equivalents / ml)
DNA_Tt_SK_B	concentration of Trichuris DNA obtained by extacting samples using the stool kit proceeded by a bead beating step (expressed as genome equivalents / ml)
DNA_Tt_TK	concentration of Trichuris DNA obtained by extacting samples using the tissue kit (expressed as genome equivalents / ml)
DNA_Tt_TK_B	concentration of Trichuris DNA obtained by extacting samples using the tissue kit proceeded by a bead beating step (expressed as genome equivalents / ml)
Legend Preservation
SubjectID	unique subject identifier
Time	number of days of preservation
FEC_Hk	fecal egg counts for hookworms based on single Kato-Katz thick smear (expressed as eggs per gram o stool
DNA_Na_eth	concentration of Necator DNA obtained by extacting samples preserved in ethanol (expressed as genome equivalents / ml)
DNA_Na_pd	concentration of Necator DNA obtained by extacting samples preserved in potassium dichromate (expressed as genome equivalents / ml)
DNA_Na_rna	concentration of Necator DNA obtained by extacting samples preserved in RNAlater (expressed as genome equivalents / ml)
FEC_Al	fecal egg counts for Ascaris based on single Kato-Katz thick smear (expressed as eggs per gram o stool
Al_eth	concentration of Ascaris DNA obtained by extacting samples preserved in ethanol (expressed as genome equivalents / ml)
Al_pd	concentration of Ascaris DNA obtained by extacting samples preserved in potassium dichromate (expressed as genome equivalents / ml)
Al_rna	concentration of Ascaris DNA obtained by extacting samples preserved in RNAlater (expressed as genome equivalents / ml)
FEC_Tt	fecal egg counts for Trichuris based on single Kato-Katz thick smear (expressed as eggs per gram o stool
Tt_eth	concentration of Trichuris DNA obtained by extacting samples preserved in ethanol (expressed as genome equivalents / ml)
Tt_pd	concentration of Trichuris DNA obtained by extacting samples preserved in potassium dichromate (expressed as genome equivalents / ml)
Tt_rna	concentration of Trichuris DNA obtained by extacting samples preserved in RNAlater (expressed as genome equivalents / ml)
